# Supplementary material for: PGFinder, a novel analysis pipeline for the consistent, reproducible, and high-resolution structural analysis of bacterial peptidoglycans
Source: eLife. 2021 Sep 28;10:e70597. doi: 10.7554/eLife.70597 (PMC8478412; doi:10.7554/eLife.70597)
Supplement: Table 1—source data 1. [file elife-70597-table1-data1.csv]

Structure	Monoisotopicmass
GM|0	498.2061
GM (x2)|0	976.386
GM (x3)|0	1454.5659
GM-AE|1	698.2858
GM-AEJ|1	870.3706
GM-AEJA|1	941.4077
GM-AEJAA|1	1012.4448
GM-AEJG|1	927.392
GM-AEJGA|1	998.4292
GM-AEJKR|1	1154.56667
